# Supplementary material for: Modulation Effect on Tubulin Polymerization, Cytotoxicity and Antioxidant Activity of 1H-Benzimidazole-2-Yl Hydrazones
Source: Molecules. 2022 Dec 29;28(1):291. doi: 10.3390/molecules28010291 (PMC9822270; doi:10.3390/molecules28010291)
Supplement: Supplementary file 1 [file molecules-28-00291-s001.zip]

Archive with 1 entries (1 files):
- molecules-2114304-supplementary.pdf
